# Supplementary material for: 3D-Printed Insole for Measuring Ground Reaction Force and Center of Pressure During Walking
Source: Sensors (Basel). 2025 Apr 17;25(8):2524. doi: 10.3390/s25082524 (PMC12031006; doi:10.3390/s25082524)
Supplement: Supplementary file 1 [file sensors-25-02524-s001.zip]

Archive with 4 entries (4 files):
- S1_PSC-Insole_STL.stl
- S2_3D_Printing_Parameters.pdf
- S3_PSC-Insole_RangeBandwidth.pdf
- S4_Experimental_Dataset.mat
